# Supplementary material for: Spectral Distribution of Ultra-Weak Photon Emission as a Response to Wounding in Plants: An In Vivo Study
Source: Biology (Basel). 2020 Jun 26;9(6):139. doi: 10.3390/biology9060139 (PMC7345010; doi:10.3390/biology9060139)
Supplement: Supplementary file 1 [file biology-09-00139-s001.zip]

Archive with 1 entries (1 files):
- biology-819047-supplementary.pptx
